# Supplementary material for: A new method to identify key match-play behaviours of young soccer players: Development of the Hull Soccer Behavioural Scoring Tool
Source: PLoS One. 2024 Mar 8;19(3):e0295953. doi: 10.1371/journal.pone.0295953 (PMC10923421; doi:10.1371/journal.pone.0295953)
Supplement: S1 File — (XLSX) [file pone.0295953.s001.xlsx]

## Sheet: Sheet 1
1. Are you above the age of 18?	2. Have you work at a professional football academy or development programme?	3. Do you consent to participate in this survey?	4. How old are you?	5. Which coaching qualification do you hold?	5.a. Please state any other coaching qualifications you think are relevant	6. What is the highest academic qualification you hold in a relevant subject area?	7. How many years coaching experience do you have at a professional level?	8. Which coaching level do you primarily work in?	9. Which definition do you feel best represents 'Coachability' in a football/ soccer context?	9.1. Ability to be coached; willing to learn; coachable; good learners; responsive to coaches (Larkin & O’Connor, 2017)	9.2. The way an athlete listens, learns and reacts to feedback and instruction. In addition, there needs to be respect for coaches, honesty, integrity, low frustration, handling pressure, emotional maturity, working with teammates, and being open to change (Favor, 2011)	9.3. An athletes reaction to feedback, trusting their coach, coping with criticism, their intensity of effort, working with teammates, and their willingness to learn (Giacobbi Jr, 2000)	9.4. Coachability is the ability to assimilate information, the hunger and consistency in their desire to learn (Mills et al., 2012)	9.a. Do you think there is a better definition for 'Coachability'?	10. Which definition do you feel best represents 'Adaptability' in a football/ soccer context?	10.1. Adapt skills to game situations; how they react to information given to them, or react to how they perceive the game situation unfolding (Larkin & O’Connor, 2017)	10.2. Embrace novel ideas and approaches (Mills et al., 2014)	10.3. The capacity to positively change/ adapt to new coaches, playing styles, environments, and sporting pressures is known as adaptability (Holland et al., 2010)	10.a. Do you think there is a better definition for 'Adaptability'?	11. Which definition do you feel best represents 'Decision Making' in a football/ soccer context?	11.1. Making good decisions; smart; football brain; intelligent; identify options, accurately play the best option, thought behind interaction; can identify where to take the ball (Larkin & O’Connor, 2017)	11.2. The ability of the performer to select and execute an appropriate action in a given situation (Roca et al., 2012)	11.3. The process through which players choose what they will do in a play, mainly to support the tactical component of the game (Petiot et al., 2021)	11.a. Do you think there is a better definition for 'Decision Making'?	12. Which definition do you feel best represents 'Positive Attitude' in a football/ soccer context?	12.1. An athlete’s desire to continue participating in a sport (Jones et al., 2001)	12.2. A clear plan of development matched with the enthusiasm of a player to succeed.	12.3. The ability to remain strong willed; work hard; always looking at the positives from performances; always wanting to improve. Not allowing outside life to affect the aforementioned qualities.	12.a. Do you think there is a better definition for 'Positive Attitude'?	13. Which definition do you feel best represents 'Resilience' in a football/ soccer context?	13.1. Positive attitude after a mistake; how they handle disappointments; ability to overcome adversities; not wanting to give up (Larkin & O’Connor, 2017; Towlson et al., 2020)	13.2. The ability to bounce back from defeat or disappointment, to overcome their feelings and overcome weaknesses (Towlson et al., 2019)	13.3. Resilience is defined as the ability to successfully cope with change or misfortune by using coping strategies (Holt & Dunn, 2004; Sakamoto et al., 2018)	13.4. Having commitment to the cause of succeeding by practising and not giving up on difficult aspects, to control thought, regulate emotion, resist temptation (Tedesqui & Young, 2017)	13.a. Do you think there is a better definition for 'Resilience'?	14. Which definition do you feel best represents 'X-Factor' in a football/ soccer context?	14.1. Unpredictable; creativity; thinks outside the box; talent; gift (Larkin & O’Connor, 2017; Towlson et al., 2020)	14.2. On the pitch confidence, for example the use of imagination and inventiveness (Towlson et al., 2019)	14.3. The ability to be creative and produce work that is both novel {i.e, unexpected, original} and appropriate {i.e, useful} (Kempe & Memmert, 2018)	14.4. The number of adequate solutions to one given situation produced by an individual (Memmert & Roth, 2007)	14.a. Do you think there is a better definition for 'X-Factor'?	15. Which definition do you feel best represents 'Competitiveness' in a football/ soccer context?	15.1. Resolve; desire; hunger; strong willed; determination; intense; fighting approach towards winning the ball; winning mentality; hard worker; committed dedicated to the cause (Larkin & O’Connor, 2017; Towlson et al., 2019; Towlson et al., 2020)	15.2. An athlete’s desire to be the best he can be in a sport (Jones et al., 2001)	15.3. This reflects the willingness to work hard and perform well, be challenged by difficult tasks, express high internal standards of excellence, and a desire to win in a competition against others (Lima et al., 2020)	15.4. Ability to work hard, ability to sacrifice social life, commitment, disciplined, dealing with large amounts of practice, setting high demands for yourself (Larsen et al., 2012)	15.a. Do you think there is a better definition for 'Competitiveness'?	16. Which definition do you feel best represents 'Confidence' in a football/ soccer context?	16.1. Confident within a group; brave; wants to be involved; wants the ball; wants the ball under pressure; confidence to get into positions to receive the ball all the time; have the guts to try and fail and do something different; belief in themselves; no fear of failure (Larkin & O’Connor, 2017; Towlson et al., 2020)
Yes	No
Yes	Yes	Yes
Yes	Yes	No	23	FA Level 2		None	6	Youth Phase (U12-16)		Strongly Agree	Agree	Agree	Undecided			Strongly Agree	Undecided	Agree			Strongly Agree	Undecided	Agree			Undecided	Undecided	Strongly Agree			Strongly Agree	Agree	Agree	Agree			Agree	Agree	Undecided	Undecided			Strongly Agree	Agree	Agree	Agree			Agree
Yes	No
Yes	No
Yes	Yes	No	38	FA Level 1		PhD/ Doctoral Degree	5	Youth Phase (U12-16)		Agree	Agree	Agree	Undecided			Strongly Agree	Agree	Agree			Agree	Undecided	Agree			Agree	Undecided	Strongly Agree			Strongly Agree	Agree	Agree	Agree			Strongly Agree	Strongly Agree	Agree	Agree			Strongly Agree	Agree	Agree	Agree			Strongly Agree
Yes	Yes	No	36	FA UEFA B	FA Youth Award	Bachelors Degree	18	Foundation Phase (U9-11)		Undecided	Strongly Agree	Agree	Strongly Agree			Strongly Agree	Disagree	Undecided			Undecided	Strongly Agree	Agree			Undecided	Agree	Strongly Agree			Agree	Agree	Undecided	Agree			Undecided	Undecided	Strongly Agree	Agree			Strongly Agree	Agree	Undecided	Disagree			Agree
Yes	Yes	No	33	FA UEFA A		Bachelors Degree	10	Youth Phase (U12-16)		Disagree	Strongly Agree	Strongly Agree	Agree	Desire to ask questions and question coaches could be added to the terms		Strongly Agree	Undecided	Agree			Undecided	Strongly Agree	Agree			Disagree	Agree	Undecided	Desire to the best person then player they can be. Accepting that mistakes, failure are a part of improving. Accepting that life, emotions and learning can be difficult but only the short term, while maintaining a longer term plan to help re focus.		Agree	Strongly Agree	Agree	Agree			Disagree	Undecided	Agree	Agree			Undecided	Agree	Agree	Agree			Agree
Yes	Yes	No	60	FA Level 2	FA Full Youth Award	Other	3	First Team		Strongly Agree	Strongly Agree	Strongly Agree	Strongly Agree	No.		Strongly Agree	Strongly Agree	Strongly Agree	No		Strongly Agree	Strongly Agree	Agree	With Petiot et al.. 2021 I think there is a little more to it. In a game the tactical side may be failing and I would expect my players to adapt in the game until new tactically instructions were passed on. In the highest levels of the game failure to adapt to game tactics even for a very short time can lead to negative consequences.		Agree	Agree	Agree	I think positive attitude also comes in the match / training scenarios as well. In that when a players fails in an individual component of the technical side they have the attitude to try again and not just give up.		Strongly Agree	Agree	Strongly Agree	Strongly Agree			Strongly Agree	Strongly Agree	Strongly Agree	Undecided	In the above I think the one element that is missing is linking execution of the creativity / inspiration to executing that plan in the right area of the pitch		Strongly Agree	Strongly Agree	Strongly Agree	Strongly Agree			Strongly Agree
Yes	Yes	No	22	FA Level 2		Bachelors Degree	3	Foundation Phase (U9-11)		Strongly Agree	Agree	Strongly Agree	Strongly Agree			Agree	Strongly Agree	Strongly Agree			Agree	Strongly Agree	Strongly Agree			Agree	Strongly Agree	Strongly Agree			Agree	Agree	Strongly Agree	Agree			Strongly Agree	Agree	Agree	Agree			Strongly Agree	Agree	Agree	Agree			Agree
Yes	Yes	No	32	FA UEFA B	Advanced youth award	Bachelors Degree	10	Foundation Phase (U9-11)		Agree	Strongly Agree	Agree	Agree	I feel there are parts of all the above in a definition. Including a level of competence to match the level of task that a coach is setting players. Even if tasks are to hard, coachable players need to ensure they are doing their best to understand and complete challenges that are set.		Strongly Agree	Agree	Agree	The ability to deal with change in all aspects of the game. Individual situations during fixtures to team cohesion all aspects need to be considered.		Disagree	Strongly Agree	Agree	N/A		Undecided	Disagree	Strongly Agree	Resilience needs to be included in the positive attitude definition. Taking developmental points on board and deal with and reacting positively to mistakes that have been made.		Strongly Agree	Agree	Disagree	Strongly Agree			Agree	Strongly Agree	Agree	Disagree			Strongly Agree	Disagree	Strongly Agree	Undecided			Agree
Yes	Yes	Yes
Yes	Yes	Yes	50	FA UEFA PRO		Masters Degree	15	First Team		Agree	Agree	Disagree	Agree			Agree	Agree	Strongly Agree			Undecided	Strongly Agree	Undecided			Agree	Disagree	Strongly Agree			Strongly Agree	Strongly Agree	Disagree	Strongly Agree	Needs to include positive change too - focused when success is gained		Agree	Undecided	Undecided	Agree			Agree	Disagree	Agree	Agree			Agree
Yes	No
Yes	Yes	Yes	23	FA Level 2	UEFA B ongoing	Other	1	Professional Phase (U18-U23)		Disagree	Strongly Agree	Agree	Strongly Agree			Agree	Undecided	Strongly Agree			Disagree	Strongly Agree	Undecided			Disagree	Undecided	Agree			Agree	Strongly Agree	Agree	Agree			Disagree	Undecided	Strongly Agree	Agree			Agree	Undecided	Strongly Agree	Agree			Agree
Yes	Yes	Yes	23	FA Level 2		Bachelors Degree	1	Foundation Phase (U9-11)		Agree	Agree	Agree	Agree	Regarding how players take on information, there is definitely a balance. Players can't hang on to every word and use it in every moment as football is random and requires players to be adaptable. Adaptability is a key construct in coachability		Agree	Disagree	Agree	No		Undecided	Strongly Agree	Agree	Executing skills under pressure		Undecided	Undecided	Agree	Unsure		Agree	Agree	Agree	Agree	No		Undecided	Undecided	Undecided	Undecided	Don't agree with the term		Agree	Agree	Agree	Agree	No		Agree
Yes	Yes	Yes	32	None	Accredited strength and conditioning coach	PhD/ Doctoral Degree	2	Youth Phase (U12-16)		Strongly Agree	Undecided	Undecided	Agree			Strongly Agree	Disagree	Agree			Undecided	Strongly Agree	Undecided			Disagree	Undecided	Agree			Strongly Agree	Agree	Undecided	Disagree			Agree	Agree	Agree	Undecided	Quite a subjective term, I would align this to 'creativity' so lean towards definitions containing this wording or similar.		Strongly Agree	Undecided	Agree	Strongly Disagree	Really dislike the reference to 'sacrifice social life' by Larsen et al. this is highly incorrect, in my opinion.		Agree
Yes	Yes	Yes	38	FA Level 2		PhD/ Doctoral Degree	14	Professional Phase (U18-U23)		Strongly Agree	Undecided	Undecided	Undecided			Agree	Disagree	Agree			Agree	Agree	Undecided			Disagree	Undecided	Strongly Agree			Agree	Undecided	Undecided	Agree			Strongly Agree	Agree	Undecided	Undecided			Strongly Agree	Undecided	Agree	Agree			Strongly Agree
Yes	No
Yes	Yes	Yes	33	FA UEFA B		PhD/ Doctoral Degree	3	First Team		Agree	Strongly Agree	Strongly Agree	Agree			Strongly Agree	Agree	Strongly Agree			Strongly Agree	Agree	Agree			Strongly Agree	Strongly Agree	Agree			Strongly Agree	Strongly Agree	Agree	Strongly Agree			Undecided	Undecided	Undecided	Undecided			Strongly Agree	Strongly Agree	Strongly Agree	Strongly Agree			Strongly Agree
Yes	Yes	Yes	23	FA Level 1	Growth and Maturation	Bachelors Degree	5	Foundation Phase (U9-11)		Agree	Strongly Agree	Agree	Undecided			Agree	Undecided	Strongly Agree			Agree	Agree	Agree			Undecided	Agree	Strongly Agree			Agree	Agree	Agree	Agree			Agree	Agree	Strongly Agree	Agree			Strongly Agree	Undecided	Agree	Agree			Strongly Agree
Yes	Yes	Yes	23	None		Masters Degree	3	First Team		Undecided	Agree	Disagree	Agree			Disagree	Undecided	Agree			Undecided	Agree	Undecided			Strongly Disagree	Strongly Agree	Agree			Undecided	Agree	Strongly Agree	Agree			Agree	Agree	Agree	Strongly Disagree			Strongly Agree	Disagree	Agree	Disagree			Agree
Yes	Yes	Yes	25	FA Level 2	FA level 1 in talent identification, Level 1&2 in Catapult Education	Masters Degree	5	Foundation Phase (U9-11)		Agree	Disagree	Disagree	Disagree			Agree	Disagree	Agree			Undecided	Strongly Agree	Disagree			Disagree	Disagree	Agree			Agree	Agree	Agree	Disagree			Agree	Undecided	Agree	Disagree			Agree	Disagree	Agree	Disagree			Agree
Yes	Yes	Yes	27	FA Level 1		Masters Degree	6	First Team		Agree	Agree	Undecided	Agree	An athlete who is simply willing to learn and wants to be coached is a basic foundation. From there anything is possible.		Agree	Disagree	Agree			Agree	Agree	Agree			Agree	Agree	Undecided			Agree	Strongly Agree	Agree	Agree			Agree	Agree	Undecided	Undecided			Agree	Agree	Agree	Agree			Agree
Yes	Yes	Yes	29	None		Masters Degree	5	First Team		Strongly Agree	Agree	Agree	Agree			Agree	Undecided	Strongly Agree			Disagree	Strongly Agree	Disagree			Agree	Agree	Disagree			Agree	Strongly Agree	Undecided	Disagree			Agree	Strongly Disagree	Strongly Agree	Disagree			Agree	Strongly Disagree	Strongly Agree	Disagree			Agree
Yes	Yes	Yes	22	FA Level 1		Bachelors Degree	Under 1 year	Foundation Phase (U9-11)		Agree	Strongly Agree	Agree	Disagree			Agree	Undecided	Strongly Agree			Strongly Agree	Agree	Undecided			Agree	Undecided	Strongly Agree			Strongly Agree	Agree	Undecided	Agree			Agree	Agree	Agree	Undecided			Strongly Agree	Agree	Agree	Agree			Strongly Agree
Yes	Yes	Yes	37	FA Level 1		None	1	Youth Phase (U12-16)		Agree	Disagree	Undecided	Agree	A willingness to learn and improve their own decision making process whilst doing the things required to a second nature further down the line.		Agree	Undecided	Strongly Agree	Being able to respond to an environment with a positive attitude to change, external factors and team mates.		Agree	Agree	Undecided	Being able to change given the situation to what is best for his team, the environment and himself.		Undecided	Undecided	Undecided	Being in the moment, looking to work for himself or his team despite external factors possibly effecting things in a negative aspect. Showing determination and a willingness to compete.		Agree	Agree	Undecided	Undecided	Being able to refocus and readjust given the circumstances placed in front of them. This doesn't always have to be negative factors, how they react to positive changes and how they cope with everything around them is key to having a resilience in sport and life.		Agree	Undecided	Agree	Undecided	Someone who can consistently produce things that others cant to have a positive effect on the overall performance.		Undecided	Agree	Agree	Undecided	An ability to want to do their best despite not always feeling at their best. A want and a will to take on everything thrown at them in life as well as in sport but to also know when the game is over.		Agree
Yes	Yes	Yes	27	FA UEFA B		Bachelors Degree	10	Youth Phase (U12-16)		Agree	Undecided	Undecided	Agree			Agree	Undecided	Undecided			Agree	Agree	Disagree			Disagree	Disagree	Agree			Agree	Agree	Agree	Agree			Undecided	Disagree	Agree	Agree			Agree	Agree	Disagree	Disagree			Agree
Yes	Yes	Yes	26	FA UEFA B		Bachelors Degree	7	Youth Phase (U12-16)		Strongly Agree	Agree	Agree	Agree			Strongly Agree	Disagree	Agree			Agree	Strongly Agree	Disagree			Strongly Agree	Undecided	Undecided			Agree	Strongly Agree	Agree	Undecided			Agree	Agree	Strongly Agree	Agree			Agree	Strongly Agree	Agree	Strongly Agree			Agree
[truncated: 44 more columns]
